# Supplementary material for: Development of Glycyrrhizic Acid Nanoparticles for Modulating Gastric Ulcer Healing: A Comparative In Vivo Study Targeting Oxidative Stress and Inflammatory Pathways
Source: Antioxidants (Basel). 2025 Aug 12;14(8):990. doi: 10.3390/antiox14080990 (PMC12382799; doi:10.3390/antiox14080990)
Supplement: Supplementary file 1 [file antioxidants-14-00990-s001.zip]

Archive with 1 entries (1 files):
- antioxidants-3767044-supplementary.pdf
